# Supplementary material for: Mediterranean Diet and Sarcopenia Features in Apparently Healthy Adults over 65 Years: A Systematic Review
Source: Nutrients. 2023 Feb 22;15(5):1104. doi: 10.3390/nu15051104 (PMC10005300; doi:10.3390/nu15051104)
Supplement: Supplementary file 1 [file nutrients-15-01104-s001.zip]

Archive with 1 entries (1 files):
- nutrients-2206122-supplementary.pdf
